# Supplementary material for: Identification of Transcription Factors Responsible for a Transforming Growth Factor-β-Driven Hypertrophy-like Phenotype in Human Osteoarthritic Chondrocytes
Source: Cells. 2022 Apr 5;11(7):1232. doi: 10.3390/cells11071232 (PMC8998018; doi:10.3390/cells11071232)
Supplement: Supplementary file 1 [file cells-11-01232-s001.zip]

Archive with 1 entries (1 files):
- cells-1634175-final SM.pdf
